# Supplementary material for: A Bayesian approach for inducing sparsity in generalized linear models with multi-category response
Source: BMC Bioinformatics. 2015 Sep 25;16(Suppl 13):S13. doi: 10.1186/1471-2105-16-S13-S13 (PMC4597416; doi:10.1186/1471-2105-16-S13-S13)
Supplement: Additional File 1 — Samples. This excel file named samples.xlsx contains the sample accession numbers and and tumor type for all 99 samples. [file 1471-2105-16-S13-S13-S1.xlsx]

## Sheet: SampleID and tumor type
Sample Accession number	Tumor type
GSM141337	benign
GSM141184	benign
GSM141428	benign
GSM141246	benign
GSM141421	benign
GSM141338	benign
GSM141427	benign
GSM141248	benign
GSM141335	benign
GSM141262	benign
GSM141424	benign
GSM141243	benign
GSM141423	benign
GSM141418	benign
GSM141429	benign
GSM141261	benign
GSM141260	benign
GSM141334	benign
GSM141336	benign
GSM141185	benign
GSM141186	benign
GSM141244	benign
GSM141247	benign
GSM141249	benign
GSM141258	benign
GSM141259	benign
GSM141263	benign
GSM141339	benign
GSM141340	benign
GSM141420	benign
GSM141422	benign
GSM141419	benign
GSM141425	benign
GSM141426	benign
GSM141409	PIN
GSM141410	PIN
GSM141411	PIN
GSM141413	PIN
GSM141416	PIN
GSM141417	PIN
GSM141405	PIN
GSM141415	PIN
GSM141406	PIN
GSM141412	PIN
GSM141414	PIN
GSM141407	PIN
GSM141408	PIN
GSM141373	PCA
GSM141376	PCA
GSM141377	PCA
GSM141378	PCA
GSM141380	PCA
GSM141397	PCA
GSM141398	PCA
GSM141401	PCA
GSM141379	PCA
GSM141383	PCA
GSM141384	PCA
GSM141391	PCA
GSM141403	PCA
GSM141382	PCA
GSM141393	PCA
GSM141402	PCA
GSM141394	PCA
GSM141404	PCA
GSM141399	PCA
GSM141389	PCA
GSM141392	PCA
GSM141387	PCA
GSM141375	PCA
GSM141388	PCA
GSM141390	PCA
GSM141386	PCA
GSM141374	PCA
GSM141396	PCA
GSM141400	PCA
GSM141395	PCA
GSM141385	PCA
GSM141381	PCA
GSM141342	MET
GSM141343	MET
GSM141357	MET
GSM141359	MET
GSM141361	MET
GSM141362	MET
GSM141364	MET
GSM141365	MET
GSM141367	MET
GSM141369	MET
GSM141371	MET
GSM141372	MET
GSM141341	MET
GSM141358	MET
GSM141356	MET
GSM141370	MET
GSM141360	MET
GSM141366	MET
GSM141368	MET
GSM141363	MET
