# Supplementary material for: A Bayesian approach for inducing sparsity in generalized linear models with multi-category response
Source: BMC Bioinformatics. 2015 Sep 25;16(Suppl 13):S13. doi: 10.1186/1471-2105-16-S13-S13 (PMC4597416; doi:10.1186/1471-2105-16-S13-S13)
Supplement: Additional File 2 — Input gene list. This excel file named InputGeneList.xlsx contains the list of 398 genes obtained after Benjamini and Hochberg FDR correction. [file 1471-2105-16-S13-S13-S2.xlsx]

## Sheet: Input Gene list
Genes
PDLIM5
CMTM3
PIK3R1
ANTXR2
IMAGE:241824
IMAGE:141854
IL6ST
AMACR
HOXA13
IMAGE:840968
NEAT1
MEIS2
IMAGE:133130
IMAGE:884283
GSTM2
PCYOX1
ZNF532
LSAMP
PAICS
RCC2
TRIM38
ID4
IMAGE:271863
EFS
IMAGE:41888
ZMYND8
MME
F5
MYOF
MTMR10
NFIA
MYO6
IMAGE:137931
PGM3
MR1
GSTM4
SEPP1
IMAGE:177074
SLC26A6
MITF
CBX3
LOC286272
TGFB1
CACNA1D
SLC18A2
LAMB2
RAB3GAP2
ACAD11
IMAGE:429299
SON
IMAGE:200656
PLK1
RAB17
ST13
DNAH9
LOC148413
HIST2H4B
IMAGE:136605
TGFB3
STAT1
TBX3
TBCEL
LPAR6
IMAGE:898095
EID1
PKIB
SETD5
IMAGE:50486
SH3BGRL2
GAS1
E2F5
GLG1
BBX
RND3
IMAGE:470914
ELF1
IMAGE:247582
VPS36
FZD8
CRISPLD2
NEO1
LGALS3BP
TAF1D
IMAGE:428719
IMAGE:511156
SLC22A3
MBNL2
MAL2
AURKA
ACSS3
IMAGE:201173
EMP2
ANG
UFM1
PARP6
PHACTR2
IMAGE:357190
VEZF1
IMAGE:31869
IMAGE:296602
CNPY2
SDCCAG3
EPHA1
CDK19
RIN2
METTL7A
BDH2
PVT1
STAR
ANXA1
ITM2B
ZNF250
SLC25A6
NBR2
CDC42EP4
TM9SF3
MBTPS1
POLR3E
SLC15A2
SETD3
HADHA
SLC40A1
RHOB
SLC16A2
DDIT4
PDE11A
ZBTB20
CELF1
IMAGE:139189
CRIP2
MRRF
C17orf48
IMAGE:109089
WFDC2
METAP1
PAK1IP1
IMAGE:202168
XRCC6
SNRPN
IMAGE:268211
FOXN3
RBFOX2
SOX4
IQGAP1
FOXO1
NDFIP1
CKS2
GCLC
PARVA
KCNJ8
IMAGE:594438
TRIM52
PDCD4
IMAGE:383999
SLN
ACSS1
IMAGE:785535
IMAGE:234376
CAST
ZYG11B
STMN1
SPDYE2
IMAGE:786109
MAST4
TGFBR3
TST
RALGAPA2
TRAM1
NBL1
NUP210
IMAGE:295741
IMAGE:767432
HIPK3
SGCB
IMAGE:342108
IMAGE:1239859
APC
IMAGE:122456
IMAGE:240043
CTNNA1
ASNSD1
IL1R1
PHKG1
C5orf44
IMAGE:823878
FNBP1L
IMAGE:342089
CD38
CETN2
UBE2J1
ZNF655
RHOBTB3
SLC39A10
RAB34
C3orf64
LSM6
IMAGE:200031
FAM177A1
CCDC50
IMAGE:243648
IMAGE:252382
GLUD1
MAP3K7
IMAGE:221561
IMAGE:240050
IMAGE:21922
IMAGE:127076
CFL2
CDCA5
GSDMB
NIPAL3
SLC29A2
ANKRD28
IMAGE:53091
MED21
AKAP12
PKN2
ITM2C
IMAGE:1035182
KCNN3
IDH3A
TOMM40L
KLHL12
SLC45A2
EFEMP2
PATL1
JHDM1D
RAB4A
C11orf10
SLC14A1
TRAF3IP2
GPD1L
GSTO1
TACC1
SAPCD2
CTSB
HPS1
TRIM31
POLE3
PRRC1
TSPAN13
SYNGR1
PSMG4
IMAGE:729953
TMED7
ARL6IP1
SYNPO2
PTEN
FCGRT
IMAGE:415700
GSTM5
FAM83H
ENDOD1
VPS37C
PTN
C1orf174
MAPRE1
ACTN1
C10orf116
CNN3
PITPNA
CXXC5
KCTD20
TDP2
IMAGE:34096
DDX5
KAZN
LGALSL
IMAGE:191866
PRC1
NCK1
ARL8B
PTPN11
WWP2
VAMP4
SLC25A33
NCOA6
IMAGE:210494
H2AFX
ERCC5
IMAGE:593251
CCBL2
OS9
ZNF606
WFS1
RNF13
ZNF826P
GARS
RAF1
IMAGE:243638
CAV2
RAB6B
SRSF3
NR4A1
UBL3
ISCA1
DBNDD1
GSTM3
ALB
MAPK10
SIK3
PNPO
LNPEP
HIPK2
PTPRJ
SRD5A1
ASPN
COMMD6
MAF
SULT1A4
IMAGE:122752
IMAGE:360085
ARMCX3
IMAGE:588139
ESD
PRDX1
SLC12A4
GTF2B
MPZL2
ZMYM6NB
TMEM50A
SOD2
CHD9
IMAGE:294512
HDHD2
AHSG
IMAGE:320903
COQ2
IARS
WDR55
TMEM47
SSR1
CLIP4
NAPB
PBX1
IMAGE:230537
IMAGE:111755
FAT1
COPZ2
KDELR3
JMJD7-PLA2G4B
EIF2B4
ACOX3
ARL1
SMAD4
AMOT
PJA2
YWHAG
FZD1
EPDR1
BSPRY
IMAGE:120297
STX7
THY1
NPTN
MAT2B
KANK1
ASNS
IDO1
HIBADH
TRAP1
IMAGE:812283
SLC25A5
BAG4
IMAGE:140210
PDCD11
IMAGE:785335
IMAGE:192198
CA12
SLC6A8
WDR90
YAP1
GSTP1
IMAGE:204098
PFDN6
IMAGE:42227
EGFR
ZIC2
SH3RF1
IMAGE:416614
IGF1
NNT
DYRK4
DMXL1
FAM13B
RAB23
IMAGE:71825
UBE2D2
IMAGE:248232
LDHA
ARHGEF3
SNX1
ZMYND11
MAFG
TMED10
IMAGE:197692
CAMK2A
PLP2
