# Supplementary material for: A Bayesian approach for inducing sparsity in generalized linear models with multi-category response
Source: BMC Bioinformatics. 2015 Sep 25;16(Suppl 13):S13. doi: 10.1186/1471-2105-16-S13-S13 (PMC4597416; doi:10.1186/1471-2105-16-S13-S13)
Supplement: Additional File 3 — Train and Test samples-50 runs. This excel file named RunDetails.xlsx contains accession number of samples randomly selected for training and testing. [file 1471-2105-16-S13-S13-S3.xlsx]

## Sheet: Train and TestBy RUN
Run	1	2	3	4	5	6	7	8	9	10	11	12	13	14	15	16	17	18	19	20	21	22	23	24	25	26	27	28	29	30	31	32	33	34	35	36	37	38	39	40	41	42	43	44	45	46	47	48	49
Train
	GSM141243	GSM141258	GSM141186	GSM141421	GSM141243	GSM141423	GSM141248	GSM141186	GSM141423	GSM141421	GSM141243	GSM141423	GSM141262	GSM141260	GSM141428	GSM141249	GSM141243	GSM141336	GSM141185	GSM141334	GSM141243	GSM141258	GSM141260	GSM141243	GSM141425	GSM141263	GSM141258	GSM141185	GSM141184	GSM141249	GSM141247	GSM141418	GSM141243	GSM141246	GSM141258	GSM141421	GSM141429	GSM141425	GSM141340	GSM141338	GSM141334	GSM141243	GSM141425	GSM141421	GSM141249	GSM141338	GSM141418	GSM141261	GSM141428
	GSM141246	GSM141261	GSM141184	GSM141335	GSM141259	GSM141428	GSM141259	GSM141260	GSM141247	GSM141425	GSM141429	GSM141186	GSM141246	GSM141428	GSM141244	GSM141258	GSM141429	GSM141258	GSM141426	GSM141419	GSM141185	GSM141423	GSM141429	GSM141186	GSM141428	GSM141261	GSM141337	GSM141248	GSM141263	GSM141428	GSM141340	GSM141263	GSM141335	GSM141428	GSM141339	GSM141258	GSM141338	GSM141422	GSM141261	GSM141419	GSM141421	GSM141186	GSM141428	GSM141244	GSM141261	GSM141419	GSM141335	GSM141428	GSM141260
	GSM141335	GSM141186	GSM141263	GSM141262	GSM141244	GSM141184	GSM141261	GSM141258	GSM141335	GSM141261	GSM141185	GSM141429	GSM141421	GSM141259	GSM141248	GSM141185	GSM141424	GSM141243	GSM141337	GSM141248	GSM141249	GSM141428	GSM141418	GSM141426	GSM141247	GSM141422	GSM141186	GSM141418	GSM141340	GSM141422	GSM141246	GSM141336	GSM141337	GSM141420	GSM141420	GSM141428	GSM141340	GSM141184	GSM141334	GSM141259	GSM141339	GSM141426	GSM141247	GSM141423	GSM141418	GSM141428	GSM141184	GSM141246	GSM141186
	GSM141248	GSM141427	GSM141243	GSM141185	GSM141246	GSM141427	GSM141336	GSM141244	GSM141260	GSM141426	GSM141244	GSM141334	GSM141186	GSM141185	GSM141336	GSM141420	GSM141422	GSM141185	GSM141263	GSM141246	GSM141258	GSM141247	GSM141340	GSM141421	GSM141249	GSM141427	GSM141420	GSM141258	GSM141334	GSM141262	GSM141339	GSM141338	GSM141248	GSM141337	GSM141248	GSM141422	GSM141421	GSM141418	GSM141249	GSM141334	GSM141335	GSM141421	GSM141249	GSM141425	GSM141422	GSM141263	GSM141244	GSM141334	GSM141426
	GSM141244	GSM141263	GSM141246	GSM141184	GSM141424	GSM141339	GSM141425	GSM141418	GSM141419	GSM141248	GSM141335	GSM141261	GSM141418	GSM141338	GSM141424	GSM141421	GSM141426	GSM141339	GSM141246	GSM141421	GSM141338	GSM141262	GSM141258	GSM141335	GSM141429	GSM141425	GSM141263	GSM141426	GSM141423	GSM141248	GSM141336	GSM141423	GSM141423	GSM141425	GSM141249	GSM141248	GSM141261	GSM141338	GSM141339	GSM141248	GSM141247	GSM141335	GSM141429	GSM141246	GSM141186	GSM141260	GSM141185	GSM141336	GSM141258
	GSM141420	GSM141249	GSM141336	GSM141429	GSM141262	GSM141258	GSM141258	GSM141263	GSM141258	GSM141340	GSM141421	GSM141336	GSM141429	GSM141244	GSM141419	GSM141262	GSM141418	GSM141428	GSM141423	GSM141338	GSM141419	GSM141429	GSM141425	GSM141259	GSM141263	GSM141243	GSM141340	GSM141421	GSM141259	GSM141243	GSM141418	GSM141425	GSM141246	GSM141184	GSM141334	GSM141426	GSM141243	GSM141423	GSM141335	GSM141421	GSM141186	GSM141259	GSM141263	GSM141336	GSM141425	GSM141258	GSM141263	GSM141419	GSM141261
	GSM141339	GSM141243	GSM141338	GSM141258	GSM141337	GSM141244	GSM141262	GSM141419	GSM141184	GSM141249	GSM141425	GSM141246	GSM141427	GSM141427	GSM141247	GSM141243	GSM141423	GSM141263	GSM141249	GSM141340	GSM141424	GSM141263	GSM141428	GSM141263	GSM141246	GSM141340	GSM141185	GSM141429	GSM141260	GSM141427	GSM141421	GSM141258	GSM141429	GSM141244	GSM141421	GSM141339	GSM141339	GSM141261	GSM141259	GSM141426	GSM141429	GSM141263	GSM141246	GSM141186	GSM141262	GSM141261	GSM141420	GSM141248	GSM141421
	GSM141419	GSM141248	GSM141258	GSM141246	GSM141260	GSM141185	GSM141260	GSM141246	GSM141334	GSM141260	GSM141249	GSM141243	GSM141425	GSM141246	GSM141263	GSM141340	GSM141334	GSM141426	GSM141420	GSM141258	GSM141246	GSM141424	GSM141334	GSM141418	GSM141335	GSM141334	GSM141428	GSM141422	GSM141243	GSM141418	GSM141425	GSM141340	GSM141186	GSM141262	GSM141260	GSM141429	GSM141423	GSM141258	GSM141262	GSM141340	GSM141248	GSM141418	GSM141335	GSM141243	GSM141429	GSM141422	GSM141427	GSM141243	GSM141185
	GSM141336	GSM141247	GSM141247	GSM141427	GSM141263	GSM141335	GSM141426	GSM141337	GSM141427	GSM141419	GSM141247	GSM141335	GSM141243	GSM141262	GSM141337	GSM141184	GSM141259	GSM141260	GSM141184	GSM141426	GSM141334	GSM141419	GSM141424	GSM141429	GSM141185	GSM141185	GSM141418	GSM141334	GSM141427	GSM141421	GSM141424	GSM141262	GSM141338	GSM141258	GSM141425	GSM141244	GSM141248	GSM141243	GSM141185	GSM141337	GSM141246	GSM141429	GSM141185	GSM141422	GSM141339	GSM141184	GSM141336	GSM141427	GSM141338
	GSM141422	GSM141426	GSM141425	GSM141422	GSM141339	GSM141334	GSM141263	GSM141428	GSM141429	GSM141428	GSM141419	GSM141424	GSM141260	GSM141423	GSM141261	GSM141425	GSM141336	GSM141429	GSM141340	GSM141418	GSM141259	GSM141246	GSM141246	GSM141248	GSM141243	GSM141421	GSM141248	GSM141249	GSM141339	GSM141338	GSM141186	GSM141339	GSM141247	GSM141423	GSM141185	GSM141259	GSM141420	GSM141185	GSM141424	GSM141418	GSM141336	GSM141248	GSM141243	GSM141420	GSM141336	GSM141420	GSM141423	GSM141339	GSM141262
	GSM141263	GSM141339	GSM141421	GSM141428	GSM141335	GSM141263	GSM141424	GSM141425	GSM141336	GSM141418	GSM141424	GSM141185	GSM141338	GSM141258	GSM141243	GSM141428	GSM141249	GSM141248	GSM141419	GSM141423	GSM141261	GSM141244	GSM141263	GSM141425	GSM141424	GSM141339	GSM141427	GSM141336	GSM141419	GSM141244	GSM141259	GSM141261	GSM141244	GSM141339	GSM141428	GSM141336	GSM141185	GSM141420	GSM141420	GSM141428	GSM141261	GSM141425	GSM141424	GSM141427	GSM141260	GSM141248	GSM141337	GSM141340	GSM141247
	GSM141423	GSM141185	GSM141185	GSM141186	GSM141428	GSM141247	GSM141339	GSM141261	GSM141185	GSM141186	GSM141418	GSM141428	GSM141424	GSM141336	GSM141334	GSM141259	GSM141184	GSM141246	GSM141338	GSM141262	GSM141260	GSM141261	GSM141426	GSM141420	GSM141340	GSM141418	GSM141423	GSM141261	GSM141422	GSM141429	GSM141427	GSM141424	GSM141419	GSM141186	GSM141422	GSM141249	GSM141260	GSM141259	GSM141258	GSM141423	GSM141262	GSM141420	GSM141340	GSM141248	GSM141421	GSM141418	GSM141421	GSM141247	GSM141248
	GSM141249	GSM141340	GSM141335	GSM141336	GSM141336	GSM141186	GSM141244	GSM141429	GSM141244	GSM141185	GSM141258	GSM141248	GSM141334	GSM141425	GSM141260	GSM141429	GSM141427	GSM141422	GSM141428	GSM141261	GSM141426	GSM141334	GSM141259	GSM141334	GSM141418	GSM141244	GSM141259	GSM141428	GSM141258	GSM141336	GSM141262	GSM141427	GSM141421	GSM141263	GSM141429	GSM141184	GSM141422	GSM141340	GSM141247	GSM141186	GSM141422	GSM141334	GSM141418	GSM141259	GSM141337	GSM141243	GSM141419	GSM141186	GSM141335
	GSM141429	GSM141184	GSM141334	GSM141249	GSM141249	GSM141261	GSM141338	GSM141427	GSM141420	GSM141263	GSM141426	GSM141426	GSM141261	GSM141426	GSM141425	GSM141424	GSM141340	GSM141338	GSM141422	GSM141259	GSM141418	GSM141243	GSM141262	GSM141419	GSM141419	GSM141426	GSM141339	GSM141260	GSM141186	GSM141340	GSM141422	GSM141248	GSM141336	GSM141260	GSM141419	GSM141420	GSM141249	GSM141424	GSM141184	GSM141184	GSM141263	GSM141419	GSM141419	GSM141247	GSM141243	GSM141249	GSM141334	GSM141337	GSM141243
	GSM141261	GSM141421	GSM141260	GSM141423	GSM141186	GSM141259	GSM141184	GSM141423	GSM141246	GSM141334	GSM141262	GSM141337	GSM141428	GSM141184	GSM141421	GSM141261	GSM141186	GSM141186	GSM141247	GSM141186	GSM141184	GSM141338	GSM141337	GSM141423	GSM141336	GSM141419	GSM141421	GSM141262	GSM141428	GSM141337	GSM141337	GSM141421	GSM141422	GSM141422	GSM141423	GSM141261	GSM141335	GSM141334	GSM141248	GSM141185	GSM141420	GSM141423	GSM141336	GSM141249	GSM141424	GSM141186	GSM141258	GSM141263	GSM141263
	GSM141340	GSM141260	GSM141340	GSM141419	GSM141418	GSM141246	GSM141337	GSM141338	GSM141263	GSM141262	GSM141186	GSM141340	GSM141244	GSM141334	GSM141249	GSM141186	GSM141185	GSM141262	GSM141262	GSM141260	GSM141421	GSM141422	GSM141421	GSM141185	GSM141338	GSM141184	GSM141262	GSM141339	GSM141249	GSM141424	GSM141263	GSM141246	GSM141424	GSM141336	GSM141336	GSM141335	GSM141336	GSM141248	GSM141423	GSM141427	GSM141338	GSM141185	GSM141338	GSM141263	GSM141420	GSM141259	GSM141259	GSM141338	GSM141427
	GSM141418	GSM141244	GSM141420	GSM141424	GSM141338	GSM141338	GSM141335	GSM141422	GSM141248	GSM141339	GSM141263	GSM141421	GSM141426	GSM141186	GSM141262	GSM141339	GSM141258	GSM141425	GSM141334	GSM141244	GSM141425	GSM141426	GSM141339	GSM141336	GSM141426	GSM141336	GSM141243	GSM141186	GSM141429	GSM141335	GSM141184	GSM141247	GSM141259	GSM141335	GSM141247	GSM141185	GSM141428	GSM141335	GSM141425	GSM141249	GSM141185	GSM141336	GSM141426	GSM141426	GSM141247	GSM141247	GSM141246	GSM141260	GSM141424
	GSM141414	GSM141415	GSM141406	GSM141409	GSM141413	GSM141410	GSM141417	GSM141412	GSM141411	GSM141405	GSM141414	GSM141408	GSM141406	GSM141416	GSM141415	GSM141412	GSM141405	GSM141408	GSM141410	GSM141414	GSM141414	GSM141413	GSM141408	GSM141408	GSM141414	GSM141414	GSM141405	GSM141414	GSM141411	GSM141411	GSM141411	GSM141414	GSM141416	GSM141409	GSM141410	GSM141413	GSM141406	GSM141415	GSM141408	GSM141407	GSM141406	GSM141408	GSM141414	GSM141408	GSM141410	GSM141412	GSM141416	GSM141407	GSM141417
	GSM141407	GSM141413	GSM141416	GSM141417	GSM141417	GSM141414	GSM141410	GSM141407	GSM141417	GSM141406	GSM141416	GSM141415	GSM141408	GSM141405	GSM141411	GSM141410	GSM141412	GSM141417	GSM141415	GSM141408	GSM141406	GSM141405	GSM141406	GSM141407	GSM141410	GSM141409	GSM141407	GSM141417	GSM141414	GSM141405	GSM141412	GSM141411	GSM141405	GSM141412	GSM141406	GSM141406	GSM141413	GSM141412	GSM141416	GSM141417	GSM141415	GSM141407	GSM141410	GSM141405	GSM141408	GSM141408	GSM141411	GSM141405	GSM141409
	GSM141409	GSM141414	GSM141405	GSM141416	GSM141415	GSM141417	GSM141409	GSM141411	GSM141412	GSM141412	GSM141415	GSM141409	GSM141407	GSM141415	GSM141412	GSM141406	GSM141415	GSM141416	GSM141417	GSM141411	GSM141407	GSM141409	GSM141415	GSM141415	GSM141412	GSM141407	GSM141410	GSM141406	GSM141408	GSM141412	GSM141416	GSM141405	GSM141417	GSM141411	GSM141413	GSM141412	GSM141405	GSM141413	GSM141405	GSM141410	GSM141413	GSM141415	GSM141412	GSM141407	GSM141407	GSM141415	GSM141414	GSM141416	GSM141414
	GSM141412	GSM141417	GSM141411	GSM141407	GSM141411	GSM141408	GSM141412	GSM141416	GSM141416	GSM141407	GSM141409	GSM141411	GSM141405	GSM141408	GSM141414	GSM141417	GSM141407	GSM141413	GSM141413	GSM141405	GSM141405	GSM141408	GSM141413	GSM141414	GSM141407	GSM141411	GSM141408	GSM141405	GSM141406	GSM141407	GSM141414	GSM141415	GSM141413	GSM141416	GSM141405	GSM141408	GSM141408	GSM141407	GSM141415	GSM141413	GSM141416	GSM141414	GSM141407	GSM141413	GSM141416	GSM141405	GSM141407	GSM141409	GSM141408
	GSM141417	GSM141408	GSM141409	GSM141406	GSM141412	GSM141411	GSM141414	GSM141413	GSM141408	GSM141413	GSM141417	GSM141414	GSM141414	GSM141409	GSM141416	GSM141416	GSM141410	GSM141405	GSM141405	GSM141417	GSM141417	GSM141407	GSM141414	GSM141412	GSM141406	GSM141412	GSM141411	GSM141412	GSM141415	GSM141408	GSM141406	GSM141410	GSM141414	GSM141415	GSM141411	GSM141417	GSM141410	GSM141414	GSM141411	GSM141416	GSM141412	GSM141412	GSM141406	GSM141412	GSM141409	GSM141411	GSM141415	GSM141408	GSM141411
	GSM141413	GSM141406	GSM141415	GSM141410	GSM141410	GSM141407	GSM141413	GSM141417	GSM141410	GSM141410	GSM141408	GSM141413	GSM141416	GSM141410	GSM141405	GSM141411	GSM141414	GSM141406	GSM141414	GSM141412	GSM141416	GSM141414	GSM141416	GSM141416	GSM141417	GSM141417	GSM141409	GSM141408	GSM141413	GSM141415	GSM141405	GSM141408	GSM141409	GSM141417	GSM141416	GSM141411	GSM141417	GSM141406	GSM141407	GSM141408	GSM141414	GSM141416	GSM141417	GSM141414	GSM141412	GSM141413	GSM141408	GSM141417	GSM141406
	GSM141406	GSM141410	GSM141410	GSM141405	GSM141406	GSM141416	GSM141407	GSM141414	GSM141405	GSM141409	GSM141410	GSM141407	GSM141412	GSM141412	GSM141417	GSM141413	GSM141411	GSM141407	GSM141411	GSM141415	GSM141413	GSM141416	GSM141412	GSM141413	GSM141409	GSM141413	GSM141413	GSM141407	GSM141417	GSM141410	GSM141413	GSM141407	GSM141415	GSM141414	GSM141407	GSM141416	GSM141414	GSM141409	GSM141412	GSM141414	GSM141410	GSM141413	GSM141409	GSM141406	GSM141414	GSM141417	GSM141405	GSM141411	GSM141405
	GSM141375	GSM141380	GSM141384	GSM141396	GSM141397	GSM141389	GSM141397	GSM141385	GSM141401	GSM141394	GSM141395	GSM141401	GSM141392	GSM141381	GSM141374	GSM141395	GSM141388	GSM141391	GSM141399	GSM141398	GSM141389	GSM141395	GSM141394	GSM141404	GSM141381	GSM141378	GSM141396	GSM141395	GSM141394	GSM141388	GSM141385	GSM141401	GSM141391	GSM141385	GSM141384	GSM141377	GSM141393	GSM141392	GSM141396	GSM141383	GSM141389	GSM141404	GSM141381	GSM141397	GSM141382	GSM141373	GSM141388	GSM141388	GSM141382
	GSM141385	GSM141391	GSM141379	GSM141382	GSM141379	GSM141382	GSM141373	GSM141381	GSM141377	GSM141383	GSM141384	GSM141403	GSM141404	GSM141377	GSM141376	GSM141396	GSM141382	GSM141399	GSM141381	GSM141397	GSM141393	GSM141403	GSM141380	GSM141390	GSM141395	GSM141385	GSM141390	GSM141401	GSM141380	GSM141373	GSM141395	GSM141388	GSM141392	GSM141404	GSM141379	GSM141394	GSM141399	GSM141383	GSM141399	GSM141386	GSM141375	GSM141390	GSM141395	GSM141378	GSM141385	GSM141387	GSM141400	GSM141381	GSM141388
	GSM141390	GSM141387	GSM141399	GSM141392	GSM141389	GSM141403	GSM141395	GSM141397	GSM141391	GSM141373	GSM141381	GSM141399	GSM141390	GSM141402	GSM141391	GSM141402	GSM141389	GSM141397	GSM141378	GSM141395	GSM141377	GSM141399	GSM141377	GSM141384	GSM141374	GSM141395	GSM141388	GSM141384	GSM141392	GSM141403	GSM141375	GSM141387	GSM141402	GSM141377	GSM141392	GSM141387	GSM141391	GSM141377	GSM141389	GSM141391	GSM141403	GSM141384	GSM141374	GSM141388	GSM141387	GSM141389	GSM141393	GSM141387	GSM141373
	GSM141383	GSM141375	GSM141395	GSM141394	GSM141384	GSM141380	GSM141384	GSM141388	GSM141374	GSM141384	GSM141398	GSM141394	GSM141384	GSM141391	GSM141403	GSM141383	GSM141373	GSM141386	GSM141397	GSM141377	GSM141376	GSM141389	GSM141382	GSM141373	GSM141389	GSM141397	GSM141383	GSM141381	GSM141390	GSM141402	GSM141392	GSM141376	GSM141388	GSM141381	GSM141393	GSM141389	GSM141376	GSM141394	GSM141398	GSM141384	GSM141392	GSM141373	GSM141389	GSM141384	GSM141398	GSM141397	GSM141392	GSM141385	GSM141387
	GSM141389	GSM141376	GSM141396	GSM141398	GSM141401	GSM141381	GSM141382	GSM141390	GSM141404	GSM141391	GSM141380	GSM141385	GSM141391	GSM141388	GSM141397	GSM141392	GSM141399	GSM141392	GSM141395	GSM141388	GSM141390	GSM141381	GSM141383	GSM141391	GSM141399	GSM141399	GSM141398	GSM141379	GSM141382	GSM141374	GSM141394	GSM141395	GSM141379	GSM141379	GSM141398	GSM141401	GSM141402	GSM141376	GSM141377	GSM141395	GSM141373	GSM141391	GSM141399	GSM141380	GSM141400	GSM141399	GSM141398	GSM141375	GSM141377
	GSM141400	GSM141386	GSM141382	GSM141393	GSM141373	GSM141399	GSM141394	GSM141404	GSM141389	GSM141392	GSM141392	GSM141380	GSM141376	GSM141398	GSM141404	GSM141379	GSM141403	GSM141376	GSM141404	GSM141378	GSM141404	GSM141398	GSM141386	GSM141398	GSM141402	GSM141390	GSM141391	GSM141396	GSM141383	GSM141385	GSM141404	GSM141379	GSM141387	GSM141401	GSM141399	GSM141388	GSM141389	GSM141403	GSM141382	GSM141374	GSM141386	GSM141398	GSM141402	GSM141387	GSM141393	GSM141383	GSM141404	GSM141400	GSM141397
	GSM141392	GSM141373	GSM141389	GSM141400	GSM141399	GSM141400	GSM141378	GSM141378	GSM141399	GSM141403	GSM141388	GSM141375	GSM141380	GSM141375	GSM141380	GSM141393	GSM141401	GSM141378	GSM141403	GSM141394	GSM141403	GSM141394	GSM141393	GSM141379	GSM141397	GSM141386	GSM141404	GSM141376	GSM141373	GSM141401	GSM141387	GSM141384	GSM141397	GSM141393	GSM141373	GSM141373	GSM141401	GSM141398	GSM141386	GSM141400	GSM141382	GSM141379	GSM141397	GSM141385	GSM141379	GSM141375	GSM141374	GSM141382	GSM141383
	GSM141404	GSM141393	GSM141383	GSM141381	GSM141375	GSM141396	GSM141404	GSM141377	GSM141390	GSM141385	GSM141399	GSM141382	GSM141383	GSM141390	GSM141373	GSM141391	GSM141404	GSM141395	GSM141396	GSM141385	GSM141397	GSM141400	GSM141376	GSM141386	GSM141390	GSM141402	GSM141382	GSM141392	GSM141387	GSM141380	GSM141399	GSM141399	GSM141380	GSM141387	GSM141390	GSM141376	GSM141390	GSM141401	GSM141400	GSM141376	GSM141393	GSM141386	GSM141390	GSM141389	GSM141381	GSM141400	GSM141389	GSM141383	GSM141379
	GSM141386	GSM141385	GSM141401	GSM141401	GSM141391	GSM141394	GSM141403	GSM141383	GSM141388	GSM141381	GSM141386	GSM141386	GSM141378	GSM141403	GSM141402	GSM141384	GSM141377	GSM141396	GSM141387	GSM141402	GSM141375	GSM141382	GSM141392	GSM141400	GSM141393	GSM141396	GSM141389	GSM141380	GSM141381	GSM141381	GSM141378	GSM141389	GSM141394	GSM141392	GSM141402	GSM141379	GSM141380	GSM141382	GSM141387	GSM141378	GSM141377	GSM141400	GSM141393	GSM141390	GSM141386	GSM141392	GSM141382	GSM141377	GSM141393
	GSM141403	GSM141399	GSM141402	GSM141397	GSM141390	GSM141373	GSM141374	GSM141386	GSM141382	GSM141379	GSM141396	GSM141383	GSM141382	GSM141382	GSM141375	GSM141397	GSM141397	GSM141385	GSM141398	GSM141401	GSM141374	GSM141390	GSM141381	GSM141394	GSM141386	GSM141388	GSM141397	GSM141386	GSM141397	GSM141384	GSM141379	GSM141386	GSM141378	GSM141378	GSM141380	GSM141386	GSM141377	GSM141386	GSM141375	GSM141377	GSM141395	GSM141394	GSM141386	GSM141392	GSM141390	GSM141394	GSM141390	GSM141389	GSM141399
	GSM141387	GSM141402	GSM141394	GSM141399	GSM141400	GSM141404	GSM141387	GSM141401	GSM141373	GSM141380	GSM141387	GSM141391	GSM141403	GSM141401	GSM141382	GSM141377	GSM141379	GSM141403	GSM141373	GSM141403	GSM141392	GSM141387	GSM141379	GSM141389	GSM141375	GSM141403	GSM141399	GSM141383	GSM141385	GSM141377	GSM141393	GSM141397	GSM141384	GSM141396	GSM141389	GSM141403	GSM141375	GSM141379	GSM141383	GSM141398	GSM141380	GSM141389	GSM141375	GSM141396	GSM141401	GSM141374	GSM141377	GSM141394	GSM141381
	GSM141388	GSM141395	GSM141378	GSM141391	GSM141392	GSM141375	GSM141400	GSM141394	GSM141397	GSM141393	GSM141378	GSM141389	GSM141375	GSM141395	GSM141401	GSM141390	GSM141384	GSM141398	GSM141389	GSM141390	GSM141378	GSM141401	GSM141402	GSM141395	GSM141377	GSM141377	GSM141384	GSM141402	GSM141388	GSM141383	GSM141386	GSM141393	GSM141383	GSM141380	GSM141385	GSM141395	GSM141386	GSM141378	GSM141385	GSM141401	GSM141387	GSM141395	GSM141377	GSM141377	GSM141397	GSM141390	GSM141402	GSM141401	GSM141396
	GSM141374	GSM141383	GSM141385	GSM141395	GSM141381	GSM141398	GSM141401	GSM141399	GSM141394	GSM141396	GSM141393	GSM141404	GSM141379	GSM141374	GSM141393	GSM141386	GSM141396	GSM141377	GSM141391	GSM141400	GSM141382	GSM141378	GSM141390	GSM141375	GSM141388	GSM141392	GSM141402	GSM141404	GSM141386	GSM141393	GSM141381	GSM141400	GSM141404	GSM141394	GSM141400	GSM141399	GSM141400	GSM141390	GSM141391	GSM141387	GSM141383	GSM141375	GSM141388	GSM141395	GSM141373	GSM141376	GSM141376	GSM141393	GSM141403
	GSM141394	GSM141384	GSM141392	GSM141374	GSM141378	GSM141401	GSM141388	GSM141393	GSM141384	GSM141395	GSM141397	GSM141393	GSM141395	GSM141392	GSM141379	GSM141388	GSM141375	GSM141389	GSM141394	GSM141375	GSM141391	GSM141388	GSM141384	GSM141402	GSM141376	GSM141398	GSM141380	GSM141374	GSM141384	GSM141395	GSM141398	GSM141402	GSM141393	GSM141389	GSM141376	GSM141374	GSM141374	GSM141396	GSM141380	GSM141399	GSM141401	GSM141402	GSM141376	GSM141379	GSM141380	GSM141401	GSM141373	GSM141384	GSM141390
	GSM141384	GSM141388	GSM141391	GSM141373	GSM141403	GSM141390	GSM141389	GSM141402	GSM141392	GSM141397	GSM141389	GSM141387	GSM141401	GSM141378	GSM141385	GSM141385	GSM141391	GSM141384	GSM141383	GSM141404	GSM141399	GSM141396	GSM141374	GSM141381	GSM141401	GSM141380	GSM141377	GSM141377	GSM141395	GSM141391	GSM141402	GSM141382	GSM141385	GSM141400	GSM141387	GSM141392	GSM141383	GSM141374	GSM141403	GSM141394	GSM141385	GSM141381	GSM141401	GSM141400	GSM141404	GSM141381	GSM141395	GSM141402	GSM141391
	GSM141402	GSM141374	GSM141387	GSM141376	GSM141395	GSM141387	GSM141385	GSM141392	GSM141395	GSM141404	GSM141385	GSM141395	GSM141389	GSM141385	GSM141388	GSM141375	GSM141381	GSM141394	GSM141392	GSM141381	GSM141384	GSM141375	GSM141403	GSM141385	GSM141387	GSM141383	GSM141376	GSM141399	GSM141377	GSM141382	GSM141389	GSM141375	GSM141374	GSM141390	GSM141383	GSM141404	GSM141403	GSM141389	GSM141378	GSM141385	GSM141398	GSM141385	GSM141387	GSM141383	GSM141394	GSM141391	GSM141397	GSM141404	GSM141385
	GSM141364	GSM141358	GSM141342	GSM141372	GSM141356	GSM141365	GSM141368	GSM141363	GSM141359	GSM141343	GSM141362	GSM141368	GSM141357	GSM141358	GSM141357	GSM141367	GSM141364	GSM141356	GSM141358	GSM141370	GSM141358	GSM141367	GSM141341	GSM141358	GSM141359	GSM141341	GSM141343	GSM141356	GSM141371	GSM141343	GSM141359	GSM141364	GSM141363	GSM141372	GSM141358	GSM141356	GSM141343	GSM141365	GSM141361	GSM141368	GSM141365	GSM141358	GSM141359	GSM141357	GSM141343	GSM141366	GSM141369	GSM141365	GSM141368
	GSM141370	GSM141365	GSM141370	GSM141356	GSM141372	GSM141362	GSM141359	GSM141372	GSM141369	GSM141363	GSM141342	GSM141367	GSM141366	GSM141369	GSM141366	GSM141357	GSM141368	GSM141357	GSM141364	GSM141364	GSM141370	GSM141359	GSM141361	GSM141356	GSM141341	GSM141357	GSM141358	GSM141361	GSM141359	GSM141341	GSM141369	GSM141342	GSM141370	GSM141341	GSM141370	GSM141367	GSM141367	GSM141360	GSM141342	GSM141371	GSM141342	GSM141356	GSM141341	GSM141360	GSM141361	GSM141361	GSM141341	GSM141366	GSM141359
	GSM141356	GSM141363	GSM141365	GSM141343	GSM141364	GSM141359	GSM141358	GSM141366	GSM141364	GSM141362	GSM141357	GSM141365	GSM141356	GSM141372	GSM141361	GSM141365	GSM141365	GSM141342	GSM141360	GSM141366	GSM141357	GSM141365	GSM141358	GSM141357	GSM141368	GSM141371	GSM141361	GSM141341	GSM141361	GSM141370	GSM141341	GSM141358	GSM141342	GSM141358	GSM141359	GSM141343	GSM141366	GSM141341	GSM141368	GSM141369	GSM141361	GSM141357	GSM141368	GSM141371	GSM141364	GSM141363	GSM141360	GSM141370	GSM141366
	GSM141366	GSM141360	GSM141358	GSM141359	GSM141365	GSM141358	GSM141356	GSM141359	GSM141362	GSM141341	GSM141368	GSM141356	GSM141363	GSM141367	GSM141343	GSM141370	GSM141360	GSM141343	GSM141342	GSM141369	GSM141372	GSM141361	GSM141343	GSM141364	GSM141342	GSM141343	GSM141359	GSM141358	GSM141369	GSM141365	GSM141370	GSM141359	GSM141357	GSM141367	GSM141362	GSM141357	GSM141368	GSM141368	GSM141369	GSM141359	GSM141358	GSM141364	GSM141342	GSM141356	GSM141368	GSM141364	GSM141359	GSM141372	GSM141341
	GSM141357	GSM141343	GSM141364	GSM141367	GSM141370	GSM141366	GSM141360	GSM141361	GSM141361	GSM141342	GSM141365	GSM141343	GSM141372	GSM141364	GSM141360	GSM141368	GSM141342	GSM141365	GSM141362	GSM141362	GSM141343	GSM141370	GSM141342	GSM141367	GSM141361	GSM141363	GSM141366	GSM141359	GSM141372	GSM141364	GSM141366	GSM141372	GSM141360	GSM141368	GSM141360	GSM141372	GSM141362	GSM141359	GSM141367	GSM141360	GSM141356	GSM141367	GSM141361	GSM141341	GSM141359	GSM141358	GSM141358	GSM141359	GSM141357
	GSM141371	GSM141368	GSM141367	GSM141361	GSM141342	GSM141364	GSM141341	GSM141362	GSM141358	GSM141367	GSM141371	GSM141362	GSM141365	GSM141371	GSM141370	GSM141364	GSM141361	GSM141341	GSM141372	GSM141359	GSM141356	GSM141360	GSM141365	GSM141341	GSM141358	GSM141370	GSM141367	GSM141370	GSM141342	GSM141342	GSM141342	GSM141343	GSM141368	GSM141359	GSM141371	GSM141342	GSM141356	GSM141356	GSM141343	GSM141362	GSM141364	GSM141341	GSM141358	GSM141372	GSM141362	GSM141370	GSM141367	GSM141360	GSM141367
	GSM141358	GSM141341	GSM141366	GSM141357	GSM141368	GSM141342	GSM141366	GSM141367	GSM141342	GSM141358	GSM141358	GSM141357	GSM141342	GSM141342	GSM141359	GSM141362	GSM141341	GSM141360	GSM141356	GSM141357	GSM141359	GSM141341	GSM141359	GSM141359	GSM141356	GSM141362	GSM141341	GSM141367	GSM141366	GSM141366	GSM141357	GSM141341	GSM141364	GSM141365	GSM141343	GSM141358	GSM141370	GSM141363	GSM141357	GSM141342	GSM141366	GSM141359	GSM141356	GSM141367	GSM141360	GSM141342	GSM141362	GSM141358	GSM141370
	GSM141372	GSM141370	GSM141357	GSM141368	GSM141358	GSM141356	GSM141371	GSM141360	GSM141357	GSM141370	GSM141366	GSM141342	GSM141361	GSM141341	GSM141365	GSM141356	GSM141369	GSM141367	GSM141343	GSM141358	GSM141341	GSM141358	GSM141356	GSM141370	GSM141362	GSM141342	GSM141370	GSM141343	GSM141357	GSM141368	GSM141367	GSM141370	GSM141365	GSM141362	GSM141361	GSM141362	GSM141360	GSM141361	GSM141365	GSM141370	GSM141363	GSM141370	GSM141362	GSM141366	GSM141356	GSM141371	GSM141356	GSM141368	GSM141361
	GSM141362	GSM141367	GSM141369	GSM141360	GSM141363	GSM141361	GSM141365	GSM141358	GSM141360	GSM141366	GSM141363	GSM141369	GSM141341	GSM141361	GSM141363	GSM141372	GSM141357	GSM141358	GSM141341	GSM141365	GSM141342	GSM141356	GSM141360	GSM141371	GSM141371	GSM141369	GSM141357	GSM141357	GSM141358	GSM141359	GSM141364	GSM141362	GSM141366	GSM141366	GSM141364	GSM141361	GSM141363	GSM141358	GSM141362	GSM141372	GSM141360	GSM141371	GSM141371	GSM141342	GSM141369	GSM141368	GSM141342	GSM141369	GSM141372
	GSM141365	GSM141364	GSM141356	GSM141342	GSM141361	GSM141371	GSM141367	GSM141364	GSM141368	GSM141356	GSM141367	GSM141364	GSM141359	GSM141359	GSM141364	GSM141360	GSM141367	GSM141368	GSM141365	GSM141342	GSM141367	GSM141342	GSM141372	GSM141363	GSM141372	GSM141368	GSM141368	GSM141360	GSM141343	GSM141357	GSM141343	GSM141367	GSM141371	GSM141369	GSM141369	GSM141363	GSM141342	GSM141370	GSM141358	GSM141361	GSM141357	GSM141363	GSM141372	GSM141363	GSM141365	GSM141357	GSM141366	GSM141357	GSM141364
Test
	GSM141334	GSM141334	GSM141337	GSM141334	GSM141334	GSM141336	GSM141334	GSM141334	GSM141337	GSM141335	GSM141334	GSM141184	GSM141335	GSM141335	GSM141335	GSM141334	GSM141335	GSM141334	GSM141335	GSM141335	GSM141335	GSM141335	GSM141335	GSM141337	GSM141334	GSM141335	GSM141334	GSM141335	GSM141335	GSM141334	GSM141334	GSM141334	GSM141334	GSM141334	GSM141335	GSM141334	GSM141334	GSM141336	GSM141336	GSM141335	GSM141337	GSM141337	GSM141334	GSM141334	GSM141334	GSM141334	GSM141186	GSM141335	GSM141334
	GSM141337	GSM141335	GSM141244	GSM141337	GSM141184	GSM141337	GSM141185	GSM141335	GSM141186	GSM141336	GSM141336	GSM141244	GSM141336	GSM141337	GSM141184	GSM141335	GSM141337	GSM141335	GSM141336	GSM141336	GSM141336	GSM141336	GSM141336	GSM141184	GSM141337	GSM141337	GSM141335	GSM141337	GSM141336	GSM141184	GSM141335	GSM141335	GSM141184	GSM141185	GSM141337	GSM141337	GSM141337	GSM141337	GSM141337	GSM141336	GSM141184	GSM141184	GSM141337	GSM141335	GSM141335	GSM141335	GSM141243	GSM141184	GSM141336
	GSM141184	GSM141336	GSM141248	GSM141243	GSM141185	GSM141243	GSM141186	GSM141336	GSM141243	GSM141337	GSM141337	GSM141247	GSM141337	GSM141243	GSM141185	GSM141336	GSM141244	GSM141337	GSM141186	GSM141337	GSM141337	GSM141337	GSM141184	GSM141244	GSM141184	GSM141186	GSM141336	GSM141184	GSM141337	GSM141185	GSM141185	GSM141337	GSM141185	GSM141243	GSM141184	GSM141186	GSM141184	GSM141186	GSM141186	GSM141243	GSM141243	GSM141244	GSM141184	GSM141337	GSM141184	GSM141336	GSM141247	GSM141185	GSM141337
	GSM141185	GSM141337	GSM141249	GSM141244	GSM141247	GSM141248	GSM141243	GSM141184	GSM141249	GSM141184	GSM141184	GSM141249	GSM141184	GSM141247	GSM141186	GSM141337	GSM141246	GSM141184	GSM141243	GSM141184	GSM141186	GSM141184	GSM141185	GSM141246	GSM141186	GSM141246	GSM141184	GSM141243	GSM141185	GSM141186	GSM141243	GSM141184	GSM141249	GSM141247	GSM141186	GSM141243	GSM141186	GSM141244	GSM141243	GSM141244	GSM141244	GSM141246	GSM141186	GSM141184	GSM141185	GSM141337	GSM141248	GSM141244	GSM141184
	GSM141186	GSM141246	GSM141259	GSM141247	GSM141248	GSM141249	GSM141246	GSM141185	GSM141259	GSM141243	GSM141246	GSM141258	GSM141185	GSM141248	GSM141246	GSM141244	GSM141247	GSM141244	GSM141244	GSM141185	GSM141244	GSM141185	GSM141186	GSM141247	GSM141244	GSM141247	GSM141244	GSM141244	GSM141244	GSM141246	GSM141244	GSM141185	GSM141258	GSM141248	GSM141243	GSM141246	GSM141244	GSM141246	GSM141244	GSM141246	GSM141249	GSM141247	GSM141244	GSM141185	GSM141244	GSM141185	GSM141249	GSM141249	GSM141244
	GSM141247	GSM141259	GSM141261	GSM141248	GSM141258	GSM141260	GSM141247	GSM141243	GSM141261	GSM141244	GSM141248	GSM141259	GSM141247	GSM141249	GSM141258	GSM141246	GSM141248	GSM141247	GSM141248	GSM141243	GSM141247	GSM141186	GSM141243	GSM141249	GSM141248	GSM141248	GSM141246	GSM141246	GSM141246	GSM141247	GSM141248	GSM141186	GSM141260	GSM141249	GSM141244	GSM141247	GSM141246	GSM141247	GSM141246	GSM141247	GSM141258	GSM141249	GSM141248	GSM141258	GSM141246	GSM141244	GSM141260	GSM141258	GSM141246
	GSM141258	GSM141262	GSM141262	GSM141259	GSM141261	GSM141262	GSM141249	GSM141247	GSM141262	GSM141246	GSM141259	GSM141260	GSM141248	GSM141261	GSM141259	GSM141247	GSM141260	GSM141249	GSM141258	GSM141247	GSM141248	GSM141248	GSM141244	GSM141258	GSM141258	GSM141249	GSM141247	GSM141247	GSM141247	GSM141258	GSM141249	GSM141243	GSM141261	GSM141259	GSM141246	GSM141260	GSM141247	GSM141249	GSM141260	GSM141258	GSM141259	GSM141258	GSM141258	GSM141260	GSM141248	GSM141246	GSM141261	GSM141259	GSM141249
	GSM141259	GSM141338	GSM141339	GSM141260	GSM141340	GSM141340	GSM141340	GSM141248	GSM141338	GSM141247	GSM141260	GSM141262	GSM141249	GSM141263	GSM141338	GSM141248	GSM141261	GSM141259	GSM141259	GSM141249	GSM141262	GSM141249	GSM141247	GSM141260	GSM141259	GSM141258	GSM141249	GSM141259	GSM141248	GSM141259	GSM141258	GSM141244	GSM141262	GSM141261	GSM141259	GSM141262	GSM141258	GSM141260	GSM141263	GSM141260	GSM141260	GSM141260	GSM141259	GSM141261	GSM141258	GSM141262	GSM141262	GSM141262	GSM141259
	GSM141260	GSM141420	GSM141422	GSM141261	GSM141420	GSM141420	GSM141420	GSM141249	GSM141339	GSM141258	GSM141261	GSM141263	GSM141258	GSM141339	GSM141339	GSM141260	GSM141262	GSM141261	GSM141260	GSM141263	GSM141263	GSM141259	GSM141248	GSM141261	GSM141260	GSM141259	GSM141260	GSM141263	GSM141261	GSM141260	GSM141260	GSM141249	GSM141263	GSM141338	GSM141261	GSM141263	GSM141259	GSM141262	GSM141338	GSM141261	GSM141340	GSM141261	GSM141260	GSM141262	GSM141259	GSM141339	GSM141338	GSM141420	GSM141339
	GSM141262	GSM141422	GSM141423	GSM141263	GSM141421	GSM141421	GSM141421	GSM141259	GSM141340	GSM141259	GSM141338	GSM141338	GSM141259	GSM141340	GSM141340	GSM141263	GSM141263	GSM141340	GSM141261	GSM141339	GSM141339	GSM141260	GSM141249	GSM141262	GSM141261	GSM141260	GSM141261	GSM141338	GSM141262	GSM141261	GSM141261	GSM141259	GSM141339	GSM141340	GSM141262	GSM141338	GSM141262	GSM141263	GSM141421	GSM141262	GSM141423	GSM141262	GSM141261	GSM141338	GSM141263	GSM141340	GSM141339	GSM141421	GSM141340
	GSM141338	GSM141423	GSM141424	GSM141338	GSM141422	GSM141422	GSM141422	GSM141262	GSM141421	GSM141338	GSM141339	GSM141339	GSM141263	GSM141420	GSM141420	GSM141338	GSM141338	GSM141420	GSM141339	GSM141420	GSM141340	GSM141339	GSM141261	GSM141338	GSM141262	GSM141262	GSM141338	GSM141340	GSM141338	GSM141263	GSM141338	GSM141260	GSM141340	GSM141421	GSM141263	GSM141340	GSM141263	GSM141339	GSM141422	GSM141263	GSM141424	GSM141338	GSM141262	GSM141339	GSM141338	GSM141421	GSM141340	GSM141422	GSM141420
	GSM141421	GSM141424	GSM141427	GSM141339	GSM141423	GSM141424	GSM141423	GSM141339	GSM141422	GSM141420	GSM141340	GSM141420	GSM141339	GSM141421	GSM141422	GSM141422	GSM141339	GSM141421	GSM141421	GSM141422	GSM141420	GSM141340	GSM141338	GSM141339	GSM141339	GSM141338	GSM141422	GSM141420	GSM141420	GSM141339	GSM141420	GSM141420	GSM141420	GSM141424	GSM141338	GSM141423	GSM141424	GSM141421	GSM141427	GSM141339	GSM141427	GSM141339	GSM141339	GSM141340	GSM141340	GSM141423	GSM141422	GSM141423	GSM141422
	GSM141424	GSM141428	GSM141428	GSM141340	GSM141427	GSM141418	GSM141427	GSM141340	GSM141424	GSM141422	GSM141420	GSM141422	GSM141340	GSM141422	GSM141423	GSM141423	GSM141420	GSM141423	GSM141424	GSM141424	GSM141422	GSM141420	GSM141420	GSM141340	GSM141420	GSM141420	GSM141424	GSM141423	GSM141421	GSM141420	GSM141423	GSM141422	GSM141427	GSM141427	GSM141340	GSM141424	GSM141427	GSM141427	GSM141428	GSM141420	GSM141428	GSM141340	GSM141420	GSM141424	GSM141423	GSM141424	GSM141424	GSM141424	GSM141423
	GSM141427	GSM141418	GSM141418	GSM141420	GSM141419	GSM141419	GSM141428	GSM141420	GSM141428	GSM141423	GSM141422	GSM141427	GSM141420	GSM141424	GSM141427	GSM141427	GSM141421	GSM141424	GSM141427	GSM141427	GSM141423	GSM141421	GSM141422	GSM141422	GSM141421	GSM141423	GSM141419	GSM141424	GSM141424	GSM141423	GSM141428	GSM141428	GSM141428	GSM141418	GSM141424	GSM141427	GSM141418	GSM141428	GSM141418	GSM141422	GSM141418	GSM141422	GSM141421	GSM141428	GSM141427	GSM141427	GSM141428	GSM141418	GSM141418
	GSM141428	GSM141419	GSM141419	GSM141418	GSM141425	GSM141425	GSM141418	GSM141421	GSM141418	GSM141424	GSM141423	GSM141418	GSM141422	GSM141418	GSM141418	GSM141418	GSM141428	GSM141427	GSM141418	GSM141428	GSM141427	GSM141427	GSM141423	GSM141424	GSM141422	GSM141424	GSM141425	GSM141427	GSM141418	GSM141419	GSM141419	GSM141419	GSM141418	GSM141419	GSM141427	GSM141418	GSM141419	GSM141419	GSM141419	GSM141424	GSM141419	GSM141424	GSM141422	GSM141418	GSM141428	GSM141425	GSM141425	GSM141425	GSM141419
	GSM141425	GSM141425	GSM141426	GSM141425	GSM141426	GSM141426	GSM141419	GSM141424	GSM141425	GSM141427	GSM141427	GSM141419	GSM141423	GSM141419	GSM141426	GSM141419	GSM141419	GSM141418	GSM141425	GSM141425	GSM141428	GSM141418	GSM141427	GSM141427	GSM141423	GSM141428	GSM141426	GSM141419	GSM141425	GSM141425	GSM141426	GSM141426	GSM141425	GSM141426	GSM141418	GSM141419	GSM141425	GSM141426	GSM141426	GSM141425	GSM141425	GSM141427	GSM141423	GSM141419	GSM141419	GSM141426	GSM141426	GSM141426	GSM141425
	GSM141426	GSM141429	GSM141429	GSM141426	GSM141429	GSM141429	GSM141429	GSM141426	GSM141426	GSM141429	GSM141428	GSM141425	GSM141419	GSM141429	GSM141429	GSM141426	GSM141425	GSM141419	GSM141429	GSM141429	GSM141429	GSM141425	GSM141419	GSM141428	GSM141427	GSM141429	GSM141429	GSM141425	GSM141426	GSM141426	GSM141429	GSM141429	GSM141426	GSM141429	GSM141426	GSM141425	GSM141426	GSM141429	GSM141429	GSM141429	GSM141426	GSM141428	GSM141427	GSM141429	GSM141426	GSM141429	GSM141429	GSM141429	GSM141429
	GSM141405	GSM141405	GSM141407	GSM141408	GSM141405	GSM141405	GSM141405	GSM141405	GSM141406	GSM141408	GSM141405	GSM141405	GSM141409	GSM141406	GSM141406	GSM141405	GSM141406	GSM141409	GSM141406	GSM141406	GSM141408	GSM141406	GSM141405	GSM141405	GSM141405	GSM141405	GSM141406	GSM141409	GSM141405	GSM141406	GSM141407	GSM141406	GSM141406	GSM141405	GSM141408	GSM141405	GSM141407	GSM141405	GSM141406	GSM141405	GSM141405	GSM141405	GSM141405	GSM141409	GSM141405	GSM141406	GSM141406	GSM141406	GSM141407
	GSM141408	GSM141407	GSM141408	GSM141411	GSM141407	GSM141406	GSM141406	GSM141406	GSM141407	GSM141411	GSM141406	GSM141406	GSM141410	GSM141407	GSM141407	GSM141407	GSM141408	GSM141410	GSM141407	GSM141407	GSM141409	GSM141410	GSM141407	GSM141406	GSM141408	GSM141406	GSM141412	GSM141410	GSM141407	GSM141409	GSM141408	GSM141409	GSM141407	GSM141406	GSM141409	GSM141407	GSM141409	GSM141408	GSM141409	GSM141406	GSM141407	GSM141406	GSM141408	GSM141410	GSM141406	GSM141407	GSM141409	GSM141410	GSM141410
	GSM141410	GSM141409	GSM141412	GSM141412	GSM141408	GSM141409	GSM141408	GSM141408	GSM141409	GSM141414	GSM141407	GSM141410	GSM141411	GSM141411	GSM141408	GSM141408	GSM141409	GSM141411	GSM141408	GSM141409	GSM141410	GSM141411	GSM141409	GSM141409	GSM141411	GSM141408	GSM141414	GSM141411	GSM141409	GSM141413	GSM141409	GSM141412	GSM141408	GSM141407	GSM141412	GSM141409	GSM141411	GSM141410	GSM141410	GSM141409	GSM141408	GSM141409	GSM141411	GSM141411	GSM141411	GSM141409	GSM141410	GSM141412	GSM141412
	GSM141411	GSM141411	GSM141413	GSM141413	GSM141409	GSM141412	GSM141411	GSM141409	GSM141413	GSM141415	GSM141411	GSM141412	GSM141413	GSM141413	GSM141409	GSM141409	GSM141413	GSM141412	GSM141409	GSM141410	GSM141411	GSM141412	GSM141410	GSM141410	GSM141413	GSM141410	GSM141415	GSM141413	GSM141410	GSM141414	GSM141410	GSM141413	GSM141410	GSM141408	GSM141414	GSM141410	GSM141412	GSM141411	GSM141413	GSM141411	GSM141409	GSM141410	GSM141413	GSM141415	GSM141413	GSM141410	GSM141412	GSM141413	GSM141413
	GSM141415	GSM141412	GSM141414	GSM141414	GSM141414	GSM141413	GSM141415	GSM141410	GSM141414	GSM141416	GSM141412	GSM141416	GSM141415	GSM141414	GSM141410	GSM141414	GSM141416	GSM141414	GSM141412	GSM141413	GSM141412	GSM141415	GSM141411	GSM141411	GSM141415	GSM141415	GSM141416	GSM141415	GSM141412	GSM141416	GSM141415	GSM141416	GSM141411	GSM141410	GSM141415	GSM141414	GSM141415	GSM141416	GSM141414	GSM141412	GSM141411	GSM141411	GSM141415	GSM141416	GSM141415	GSM141414	GSM141413	GSM141414	GSM141415
	GSM141416	GSM141416	GSM141417	GSM141415	GSM141416	GSM141415	GSM141416	GSM141415	GSM141415	GSM141417	GSM141413	GSM141417	GSM141417	GSM141417	GSM141413	GSM141415	GSM141417	GSM141415	GSM141416	GSM141416	GSM141415	GSM141417	GSM141417	GSM141417	GSM141416	GSM141416	GSM141417	GSM141416	GSM141416	GSM141417	GSM141417	GSM141417	GSM141412	GSM141413	GSM141417	GSM141415	GSM141416	GSM141417	GSM141417	GSM141415	GSM141417	GSM141417	GSM141416	GSM141417	GSM141417	GSM141416	GSM141417	GSM141415	GSM141416
	GSM141373	GSM141377	GSM141373	GSM141375	GSM141374	GSM141374	GSM141375	GSM141373	GSM141375	GSM141374	GSM141373	GSM141373	GSM141373	GSM141373	GSM141377	GSM141373	GSM141374	GSM141373	GSM141374	GSM141373	GSM141373	GSM141373	GSM141373	GSM141374	GSM141373	GSM141373	GSM141373	GSM141373	GSM141374	GSM141375	GSM141373	GSM141373	GSM141373	GSM141373	GSM141374	GSM141375	GSM141373	GSM141373	GSM141373	GSM141373	GSM141374	GSM141374	GSM141373	GSM141373	GSM141374	GSM141377	GSM141375	GSM141373	GSM141374
	GSM141376	GSM141378	GSM141374	GSM141377	GSM141376	GSM141376	GSM141376	GSM141374	GSM141376	GSM141375	GSM141374	GSM141374	GSM141374	GSM141376	GSM141378	GSM141374	GSM141376	GSM141374	GSM141375	GSM141374	GSM141380	GSM141374	GSM141375	GSM141376	GSM141378	GSM141374	GSM141374	GSM141375	GSM141375	GSM141376	GSM141374	GSM141374	GSM141375	GSM141374	GSM141375	GSM141378	GSM141378	GSM141375	GSM141374	GSM141375	GSM141376	GSM141376	GSM141378	GSM141374	GSM141375	GSM141378	GSM141378	GSM141374	GSM141375
	GSM141377	GSM141397	GSM141375	GSM141378	GSM141377	GSM141377	GSM141377	GSM141375	GSM141378	GSM141376	GSM141375	GSM141376	GSM141377	GSM141380	GSM141387	GSM141376	GSM141378	GSM141375	GSM141376	GSM141376	GSM141387	GSM141376	GSM141378	GSM141377	GSM141380	GSM141375	GSM141375	GSM141378	GSM141376	GSM141378	GSM141376	GSM141377	GSM141376	GSM141375	GSM141377	GSM141380	GSM141387	GSM141380	GSM141376	GSM141380	GSM141378	GSM141377	GSM141380	GSM141375	GSM141376	GSM141380	GSM141380	GSM141376	GSM141376
	GSM141378	GSM141398	GSM141376	GSM141380	GSM141380	GSM141378	GSM141380	GSM141376	GSM141380	GSM141377	GSM141376	GSM141377	GSM141387	GSM141387	GSM141395	GSM141378	GSM141380	GSM141380	GSM141377	GSM141380	GSM141395	GSM141377	GSM141387	GSM141378	GSM141398	GSM141376	GSM141378	GSM141387	GSM141378	GSM141387	GSM141377	GSM141378	GSM141377	GSM141376	GSM141378	GSM141397	GSM141395	GSM141387	GSM141395	GSM141397	GSM141397	GSM141378	GSM141398	GSM141376	GSM141377	GSM141395	GSM141387	GSM141378	GSM141378
	GSM141380	GSM141401	GSM141377	GSM141387	GSM141387	GSM141395	GSM141398	GSM141380	GSM141387	GSM141378	GSM141377	GSM141378	GSM141397	GSM141397	GSM141398	GSM141380	GSM141387	GSM141387	GSM141380	GSM141387	GSM141398	GSM141380	GSM141395	GSM141380	GSM141379	GSM141387	GSM141387	GSM141397	GSM141398	GSM141397	GSM141380	GSM141380	GSM141395	GSM141395	GSM141395	GSM141398	GSM141397	GSM141395	GSM141397	GSM141379	GSM141399	GSM141380	GSM141379	GSM141398	GSM141378	GSM141398	GSM141401	GSM141380	GSM141380
	GSM141395	GSM141379	GSM141380	GSM141379	GSM141398	GSM141397	GSM141399	GSM141387	GSM141398	GSM141387	GSM141401	GSM141397	GSM141398	GSM141399	GSM141399	GSM141387	GSM141395	GSM141401	GSM141401	GSM141399	GSM141401	GSM141397	GSM141397	GSM141387	GSM141383	GSM141401	GSM141395	GSM141398	GSM141401	GSM141398	GSM141397	GSM141398	GSM141398	GSM141397	GSM141397	GSM141381	GSM141398	GSM141397	GSM141401	GSM141381	GSM141379	GSM141387	GSM141383	GSM141401	GSM141395	GSM141379	GSM141399	GSM141395	GSM141395
	GSM141397	GSM141381	GSM141397	GSM141383	GSM141383	GSM141379	GSM141379	GSM141395	GSM141379	GSM141398	GSM141379	GSM141398	GSM141399	GSM141379	GSM141381	GSM141398	GSM141398	GSM141379	GSM141379	GSM141379	GSM141379	GSM141379	GSM141398	GSM141397	GSM141384	GSM141379	GSM141401	GSM141385	GSM141399	GSM141399	GSM141401	GSM141381	GSM141401	GSM141398	GSM141401	GSM141383	GSM141379	GSM141399	GSM141379	GSM141388	GSM141381	GSM141397	GSM141384	GSM141399	GSM141399	GSM141384	GSM141379	GSM141397	GSM141398
	GSM141398	GSM141389	GSM141398	GSM141384	GSM141385	GSM141383	GSM141381	GSM141398	GSM141381	GSM141401	GSM141383	GSM141379	GSM141381	GSM141383	GSM141383	GSM141401	GSM141383	GSM141381	GSM141384	GSM141383	GSM141381	GSM141383	GSM141401	GSM141401	GSM141385	GSM141381	GSM141379	GSM141388	GSM141379	GSM141379	GSM141383	GSM141383	GSM141399	GSM141399	GSM141381	GSM141384	GSM141381	GSM141381	GSM141381	GSM141389	GSM141384	GSM141401	GSM141385	GSM141381	GSM141383	GSM141385	GSM141381	GSM141398	GSM141401
	GSM141401	GSM141394	GSM141381	GSM141385	GSM141388	GSM141384	GSM141383	GSM141379	GSM141383	GSM141399	GSM141391	GSM141381	GSM141385	GSM141384	GSM141384	GSM141399	GSM141385	GSM141383	GSM141385	GSM141384	GSM141383	GSM141384	GSM141399	GSM141399	GSM141391	GSM141384	GSM141381	GSM141389	GSM141389	GSM141389	GSM141384	GSM141385	GSM141381	GSM141383	GSM141388	GSM141385	GSM141384	GSM141384	GSM141384	GSM141396	GSM141388	GSM141399	GSM141391	GSM141391	GSM141384	GSM141388	GSM141383	GSM141399	GSM141384
	GSM141399	GSM141396	GSM141388	GSM141388	GSM141394	GSM141385	GSM141391	GSM141384	GSM141385	GSM141388	GSM141394	GSM141384	GSM141388	GSM141389	GSM141389	GSM141381	GSM141394	GSM141388	GSM141388	GSM141389	GSM141385	GSM141385	GSM141385	GSM141383	GSM141394	GSM141389	GSM141385	GSM141391	GSM141391	GSM141394	GSM141388	GSM141391	GSM141389	GSM141384	GSM141391	GSM141391	GSM141385	GSM141385	GSM141388	GSM141403	GSM141391	GSM141383	GSM141394	GSM141394	GSM141388	GSM141396	GSM141384	GSM141379	GSM141389
	GSM141379	GSM141403	GSM141403	GSM141389	GSM141396	GSM141388	GSM141396	GSM141389	GSM141396	GSM141389	GSM141403	GSM141388	GSM141394	GSM141394	GSM141394	GSM141389	GSM141386	GSM141404	GSM141386	GSM141391	GSM141388	GSM141391	GSM141388	GSM141388	GSM141396	GSM141391	GSM141394	GSM141394	GSM141396	GSM141396	GSM141391	GSM141394	GSM141396	GSM141388	GSM141394	GSM141396	GSM141388	GSM141388	GSM141394	GSM141404	GSM141394	GSM141388	GSM141396	GSM141403	GSM141389	GSM141403	GSM141385	GSM141391	GSM141394
	GSM141381	GSM141404	GSM141404	GSM141403	GSM141404	GSM141391	GSM141386	GSM141391	GSM141403	GSM141386	GSM141404	GSM141396	GSM141396	GSM141396	GSM141396	GSM141394	GSM141390	GSM141382	GSM141382	GSM141396	GSM141394	GSM141404	GSM141389	GSM141396	GSM141403	GSM141394	GSM141403	GSM141403	GSM141403	GSM141404	GSM141396	GSM141396	GSM141403	GSM141391	GSM141396	GSM141382	GSM141394	GSM141391	GSM141404	GSM141382	GSM141396	GSM141396	GSM141403	GSM141404	GSM141391	GSM141404	GSM141391	GSM141396	GSM141404
	GSM141391	GSM141382	GSM141386	GSM141404	GSM141386	GSM141386	GSM141390	GSM141396	GSM141386	GSM141382	GSM141382	GSM141390	GSM141386	GSM141404	GSM141386	GSM141403	GSM141393	GSM141390	GSM141390	GSM141386	GSM141396	GSM141386	GSM141391	GSM141403	GSM141404	GSM141404	GSM141386	GSM141382	GSM141404	GSM141386	GSM141403	GSM141403	GSM141386	GSM141403	GSM141403	GSM141390	GSM141396	GSM141404	GSM141390	GSM141390	GSM141404	GSM141403	GSM141404	GSM141386	GSM141396	GSM141386	GSM141394	GSM141403	GSM141386
	GSM141396	GSM141390	GSM141390	GSM141386	GSM141382	GSM141393	GSM141393	GSM141403	GSM141393	GSM141390	GSM141390	GSM141400	GSM141393	GSM141386	GSM141390	GSM141404	GSM141400	GSM141393	GSM141393	GSM141382	GSM141386	GSM141393	GSM141396	GSM141382	GSM141382	GSM141382	GSM141393	GSM141390	GSM141393	GSM141390	GSM141382	GSM141404	GSM141382	GSM141386	GSM141404	GSM141393	GSM141404	GSM141393	GSM141393	GSM141393	GSM141390	GSM141382	GSM141382	GSM141382	GSM141403	GSM141382	GSM141396	GSM141386	GSM141400
	GSM141382	GSM141400	GSM141393	GSM141390	GSM141393	GSM141402	GSM141402	GSM141382	GSM141400	GSM141400	GSM141400	GSM141402	GSM141400	GSM141393	GSM141400	GSM141382	GSM141402	GSM141400	GSM141400	GSM141393	GSM141400	GSM141402	GSM141404	GSM141393	GSM141400	GSM141393	GSM141400	GSM141393	GSM141400	GSM141400	GSM141390	GSM141390	GSM141390	GSM141382	GSM141386	GSM141400	GSM141382	GSM141400	GSM141402	GSM141402	GSM141400	GSM141393	GSM141400	GSM141393	GSM141402	GSM141393	GSM141403	GSM141390	GSM141402
	GSM141393	GSM141392	GSM141400	GSM141402	GSM141402	GSM141392	GSM141392	GSM141400	GSM141402	GSM141402	GSM141402	GSM141392	GSM141402	GSM141400	GSM141392	GSM141400	GSM141392	GSM141402	GSM141402	GSM141392	GSM141402	GSM141392	GSM141400	GSM141392	GSM141392	GSM141400	GSM141392	GSM141400	GSM141402	GSM141392	GSM141400	GSM141392	GSM141400	GSM141402	GSM141382	GSM141402	GSM141392	GSM141402	GSM141392	GSM141392	GSM141402	GSM141392	GSM141392	GSM141402	GSM141392	GSM141402	GSM141386	GSM141392	GSM141392
	GSM141341	GSM141342	GSM141341	GSM141341	GSM141341	GSM141341	GSM141342	GSM141341	GSM141341	GSM141357	GSM141341	GSM141341	GSM141343	GSM141343	GSM141341	GSM141341	GSM141343	GSM141359	GSM141357	GSM141341	GSM141360	GSM141343	GSM141357	GSM141342	GSM141343	GSM141356	GSM141342	GSM141342	GSM141341	GSM141356	GSM141356	GSM141356	GSM141341	GSM141342	GSM141341	GSM141341	GSM141341	GSM141342	GSM141341	GSM141341	GSM141341	GSM141342	GSM141343	GSM141343	GSM141341	GSM141341	GSM141343	GSM141341	GSM141342
	GSM141342	GSM141356	GSM141343	GSM141358	GSM141343	GSM141343	GSM141343	GSM141342	GSM141343	GSM141359	GSM141343	GSM141358	GSM141358	GSM141356	GSM141342	GSM141342	GSM141356	GSM141361	GSM141359	GSM141343	GSM141361	GSM141357	GSM141362	GSM141343	GSM141357	GSM141358	GSM141356	GSM141362	GSM141356	GSM141358	GSM141358	GSM141357	GSM141343	GSM141343	GSM141342	GSM141359	GSM141357	GSM141343	GSM141356	GSM141343	GSM141343	GSM141343	GSM141357	GSM141358	GSM141342	GSM141343	GSM141357	GSM141342	GSM141343
	GSM141343	GSM141357	GSM141359	GSM141362	GSM141357	GSM141357	GSM141357	GSM141343	GSM141356	GSM141360	GSM141356	GSM141359	GSM141360	GSM141357	GSM141356	GSM141343	GSM141358	GSM141362	GSM141361	GSM141356	GSM141362	GSM141362	GSM141363	GSM141360	GSM141360	GSM141359	GSM141360	GSM141363	GSM141360	GSM141360	GSM141360	GSM141360	GSM141356	GSM141356	GSM141356	GSM141360	GSM141358	GSM141357	GSM141359	GSM141356	GSM141359	GSM141360	GSM141360	GSM141359	GSM141357	GSM141356	GSM141361	GSM141343	GSM141356
	GSM141359	GSM141359	GSM141360	GSM141363	GSM141359	GSM141360	GSM141361	GSM141356	GSM141363	GSM141361	GSM141359	GSM141360	GSM141362	GSM141360	GSM141358	GSM141358	GSM141359	GSM141363	GSM141363	GSM141360	GSM141363	GSM141363	GSM141364	GSM141361	GSM141363	GSM141360	GSM141362	GSM141364	GSM141362	GSM141361	GSM141361	GSM141361	GSM141358	GSM141357	GSM141357	GSM141364	GSM141359	GSM141362	GSM141360	GSM141357	GSM141362	GSM141361	GSM141363	GSM141361	GSM141358	GSM141359	GSM141363	GSM141356	GSM141358
	GSM141360	GSM141361	GSM141361	GSM141364	GSM141360	GSM141363	GSM141362	GSM141357	GSM141365	GSM141364	GSM141360	GSM141361	GSM141364	GSM141362	GSM141362	GSM141359	GSM141362	GSM141364	GSM141366	GSM141361	GSM141364	GSM141364	GSM141366	GSM141362	GSM141364	GSM141361	GSM141363	GSM141365	GSM141363	GSM141362	GSM141362	GSM141363	GSM141359	GSM141360	GSM141363	GSM141365	GSM141361	GSM141364	GSM141363	GSM141358	GSM141367	GSM141362	GSM141364	GSM141362	GSM141363	GSM141360	GSM141364	GSM141361	GSM141360
	GSM141361	GSM141362	GSM141362	GSM141365	GSM141362	GSM141367	GSM141363	GSM141365	GSM141366	GSM141365	GSM141361	GSM141363	GSM141367	GSM141363	GSM141367	GSM141361	GSM141363	GSM141366	GSM141367	GSM141363	GSM141365	GSM141366	GSM141367	GSM141365	GSM141365	GSM141364	GSM141364	GSM141366	GSM141364	GSM141363	GSM141363	GSM141365	GSM141361	GSM141361	GSM141365	GSM141366	GSM141364	GSM141366	GSM141364	GSM141363	GSM141368	GSM141365	GSM141365	GSM141364	GSM141366	GSM141362	GSM141365	GSM141362	GSM141362
	GSM141363	GSM141366	GSM141363	GSM141366	GSM141366	GSM141368	GSM141364	GSM141368	GSM141367	GSM141368	GSM141364	GSM141366	GSM141368	GSM141365	GSM141368	GSM141363	GSM141366	GSM141369	GSM141368	GSM141367	GSM141366	GSM141368	GSM141368	GSM141366	GSM141366	GSM141365	GSM141365	GSM141368	GSM141365	GSM141367	GSM141365	GSM141366	GSM141362	GSM141363	GSM141366	GSM141368	GSM141365	GSM141367	GSM141366	GSM141364	GSM141369	GSM141366	GSM141366	GSM141365	GSM141367	GSM141365	GSM141368	GSM141363	GSM141363
	GSM141367	GSM141369	GSM141368	GSM141369	GSM141367	GSM141369	GSM141369	GSM141369	GSM141370	GSM141369	GSM141369	GSM141370	GSM141369	GSM141366	GSM141369	GSM141366	GSM141370	GSM141370	GSM141369	GSM141368	GSM141368	GSM141369	GSM141369	GSM141368	GSM141367	GSM141366	GSM141369	GSM141369	GSM141367	GSM141369	GSM141368	GSM141368	GSM141367	GSM141364	GSM141367	GSM141369	GSM141369	GSM141369	GSM141370	GSM141365	GSM141370	GSM141368	GSM141367	GSM141368	GSM141370	GSM141367	GSM141370	GSM141364	GSM141365
	GSM141368	GSM141371	GSM141371	GSM141370	GSM141369	GSM141370	GSM141370	GSM141370	GSM141371	GSM141371	GSM141370	GSM141371	GSM141370	GSM141368	GSM141371	GSM141369	GSM141371	GSM141371	GSM141370	GSM141371	GSM141369	GSM141371	GSM141370	GSM141369	GSM141369	GSM141367	GSM141371	GSM141371	GSM141368	GSM141371	GSM141371	GSM141369	GSM141369	GSM141370	GSM141368	GSM141370	GSM141371	GSM141371	GSM141371	GSM141366	GSM141371	GSM141369	GSM141369	GSM141369	GSM141371	GSM141369	GSM141371	GSM141367	GSM141369
	GSM141369	GSM141372	GSM141372	GSM141371	GSM141371	GSM141372	GSM141372	GSM141371	GSM141372	GSM141372	GSM141372	GSM141372	GSM141371	GSM141370	GSM141372	GSM141371	GSM141372	GSM141372	GSM141371	GSM141372	GSM141371	GSM141372	GSM141371	GSM141372	GSM141370	GSM141372	GSM141372	GSM141372	GSM141370	GSM141372	GSM141372	GSM141371	GSM141372	GSM141371	GSM141372	GSM141371	GSM141372	GSM141372	GSM141372	GSM141367	GSM141372	GSM141372	GSM141370	GSM141370	GSM141372	GSM141372	GSM141372	GSM141371	GSM141371
[truncated: 1 more columns]
